# Supplementary material for: Independent Predictors of Repeat Emergency Room Presentations: Insights from a Cohort of 1066 Consecutive Patients with Non-Cardiac Chest Pain Generating 4770 Repeat Presentations
Source: J Clin Med. 2023 Aug 14;12(16):5290. doi: 10.3390/jcm12165290 (PMC10455527; doi:10.3390/jcm12165290)
Supplement: Supplementary file 1 [file jcm-12-05290-s001.zip]

Archive with 1 entries (1 files):
- jcm-2457437-supplementary.pdf
